# Supplementary material for: Improvement of Laccase Production by Thielavia terrestris Co3Bag1. Enhancing the Bio-Catalytic Performance of the Native Thermophilic TtLacA via Immobilization in Copper Alginate Gel Beads
Source: J Fungi (Basel). 2023 Feb 28;9(3):308. doi: 10.3390/jof9030308 (PMC10057929; doi:10.3390/jof9030308)
Supplement: Supplementary file 1 [file jof-09-00308-s001.zip]

Archive with 2 entries (2 files):
- 3.Figure S1_jof-2142823 .pdf
- 3.Table S1 .pdf
